# Supplementary material for: Genomic evidence for human-mediated introgressive hybridization and selection in the developed breed
Source: BMC Genomics. 2024 Apr 2;25:331. doi: 10.1186/s12864-024-10259-5 (PMC10986048; doi:10.1186/s12864-024-10259-5)
Supplement: Supplementary file 3 — Supplementary Material 3 [file 12864_2024_10259_MOESM3_ESM.xlsx]

## Sheet: Table S1
Table S1 Overall Details of Individual Pigs
Breed	Sample ID	Raw base(G)	Coverage	Re-sequencing	Bioproject	BioSample	Reference
Beijing Black pig	BJB1	31.97	13.13	Yes	PRJNA798586	SAMN25087785	https://www.ncbi.nlm.nih.gov/pmc/articles/PMC8987279
Beijing Black pig	BJB2	33.2	13.63	Yes	PRJNA798586	SAMN25087786
Beijing Black pig	BJB3	31.41	12.9	Yes	PRJNA798586	SAMN25087787
Beijing Black pig	BJB4	31.64	12.99	Yes	PRJNA798586	SAMN25087788
Beijing Black pig	BJB5	32.22	13.23	Yes	PRJNA798586	SAMN25087789
Beijing Black pig	BJB6	33.73	13.85	Yes	PRJNA798586	SAMN25087790
Beijing Black pig	BJB7	27.7	11.37	Yes	PRJNA798586	SAMN25087791
Beijing Black pig	BJB8	30.34	12.46	Yes	PRJNA798586	SAMN25087792
Beijing Black pig	BJB9	27.94	11.47	Yes	PRJNA798586	SAMN25087793
Beijing Black pig	BJB10	33.41	13.72	Yes	PRJNA798586	SAMN25087794
Beijing Black pig	BJB11	33.74	13.85	Yes	PRJNA798586	SAMN25087795
Beijing Black pig	BJB12	31.52	12.94	Yes	PRJNA798586	SAMN25087796
Beijing Black pig	BJB13	27.8	11.42	Yes	PRJNA798586	SAMN25087797
Beijing Black pig	BJB14	30.08	12.35	Yes	PRJNA798586	SAMN25087798
Beijing Black pig	BJB15	30.6	12.57	Yes	PRJNA798586	SAMN25087799
Beijing Black pig	BJB16	27.66	11.36	Yes	PRJNA798586	SAMN25087800
Beijing Black pig	BJB17	32.85	13.49	Yes	PRJNA798586	SAMN25087801
Beijing Black pig	BJB18	32.9	13.51	Yes	PRJNA798586	SAMN25087802
Beijing Black pig	BJB19	30.65	12.59	Yes	PRJNA798586	SAMN25087803
Beijing Black pig	BJB20	32.43	13.32	Yes	PRJNA798586	SAMN25087804
Beijing Black pig	BJB21	27.01	11.09	Yes	PRJNA798586	SAMN25087805
Beijing Black pig	BJB22	28.92	11.88	Yes	PRJNA798586	SAMN25087806
Beijing Black pig	BJB23	29.86	12.26	Yes	PRJCA015645	SAMC1156059	/
Beijing Black pig	BJB24	31.9	13.1	Yes	PRJCA015645	SAMC1156060
Beijing Black pig	BJB25	34.59	14.21	Yes	PRJCA015645	SAMC1156061
Beijing Black pig	BJB26	26.51	10.89	Yes	PRJCA015645	SAMC1156062
Beijing Black pig	BJB27	30.06	12.34	Yes	PRJCA015645	SAMC1156063
Beijing Black pig	BJB28	27.74	11.39	Yes	PRJCA015645	SAMC1156064
Beijing Black pig	BJB29	31.76	13.04	Yes	PRJCA015645	SAMC1156065
Beijing Black pig	BJB30	29.51	12.12	Yes	PRJCA015645	SAMC1156066
Beijing Black pig	BJB31	34.77	14.28	Yes	PRJCA015645	SAMC1156067
Beijing Black pig	BJB32	31.29	12.85	Yes	PRJCA015645	SAMC1156068
Beijing Black pig	BJB33	30.25	12.42	Yes	PRJCA015645	SAMC1156069
Beijing Black pig	BJB34	34.63	14.22	Yes	PRJCA015645	SAMC1156070
Beijing Black pig	BJB35	30.03	12.33	Yes	PRJCA015645	SAMC1156071
Beijing Black pig	BJB36	30.85	12.67	Yes	PRJCA015645	SAMC1156072
Beijing Black pig	BJB37	27.11	11.13	Yes	PRJCA015645	SAMC1156073
Beijing Black pig	BJB38	27.86	11.44	Yes	PRJCA015645	SAMC1156074
Beijing Black pig	BJB39	30.23	12.41	Yes	PRJCA015645	SAMC1156075
Beijing Black pig	BJB40	30.69	12.6	Yes	PRJCA015645	SAMC1156076
Beijing Black pig	BJB41	31.89	13.1	Yes	PRJCA015645	SAMC1156077
Beijing Black pig	BJB42	29.96	12.3	Yes	PRJCA015645	SAMC1156078
Beijing Black pig	BJB43	31.24	12.83	Yes	PRJCA015645	SAMC1156079
Beijing Black pig	BJB44	32.38	13.3	Yes	PRJCA015645	SAMC1156080
Beijing Black pig	BJB45	33.47	13.75	Yes	PRJCA015645	SAMC1156081
Beijing Black pig	BJB46	30.09	12.36	Yes	PRJCA015645	SAMC1156082
Beijing Black pig	BJB47	31.8	13.06	Yes	PRJCA015645	SAMC1156083
Beijing Black pig	BJB48	28.32	11.63	Yes	PRJCA015645	SAMC1156084
Beijing Black pig	BJB49	34.14	14.02	Yes	PRJCA015645	SAMC1156085
Beijing Black pig	BJB50	31.49	12.93	Yes	PRJCA015645	SAMC1156086
Beijing Black pig	BJB51	28.8	11.83	Yes	PRJCA015645	SAMC1156087
Beijing Black pig	BJB52	31.67	13	Yes	PRJCA015645	SAMC1156088
Beijing Black pig	BJB53	33.91	13.92	Yes	PRJCA015645	SAMC1156089
Beijing Black pig	BJB54	30	12.32	Yes	PRJCA015645	SAMC1156090
Beijing Black pig	BJB55	31.73	13.03	Yes	PRJCA015645	SAMC1156091
Beijing Black pig	BJB56	32.29	13.26	Yes	PRJCA015645	SAMC1156092
Beijing Black pig	BJB57	31.41	12.9	Yes	PRJCA015645	SAMC1156093
Beijing Black pig	BJB58	36.38	14.94	Yes	PRJCA015645	SAMC1156094
Beijing Black pig	BJB59	29.87	12.27	Yes	PRJCA015645	SAMC1156095
Beijing Black pig	BJB60	29.28	12.03	Yes	PRJCA015645	SAMC1156096
Beijing Black pig	BJB61	28.38	11.66	Yes	PRJCA015645	SAMC1156097
Beijing Black pig	BJB62	27.09	11.12	Yes	PRJCA015645	SAMC1156098
Beijing Black pig	BJB63	29.78	12.23	Yes	PRJCA015645	SAMC1156099
Beijing Black pig	BJB64	31.36	12.88	Yes	PRJCA015645	SAMC1156100
Beijing Black pig	BJB65	33.37	13.7	Yes	PRJCA015645	SAMC1156101
Beijing Black pig	BJB66	27.35	11.23	Yes	PRJCA015645	SAMC1156102
Beijing Black pig	BJB67	28.87	11.85	Yes	PRJCA015645	SAMC1156103
Beijing Black pig	BJB68	38.26	15.71	Yes	PRJCA015645	SAMC1156104
Beijing Black pig	BJB69	31.01	12.73	Yes	PRJCA015645	SAMC1156105
Beijing Black pig	BJB70	32.38	13.29	Yes	PRJCA015645	SAMC1156106
Beijing Black pig	BJB71	34.93	14.34	Yes	PRJCA015645	SAMC1156107
Beijing Black pig	BJB72	33.17	13.62	Yes	PRJCA015645	SAMC1156108
Beijing Black pig	BJB73	29.61	12.16	Yes	PRJCA015645	SAMC1156109
Beijing Black pig	BJB74	36.8	15.11	Yes	PRJCA015645	SAMC1156110
Beijing Black pig	BJB75	30.79	12.64	Yes	PRJCA015645	SAMC1156111
Beijing Black pig	BJB76	34.15	14.02	Yes	PRJCA015645	SAMC1156112
Beijing Black pig	BJB77	28.99	11.91	Yes	PRJCA015645	SAMC1156113
Beijing Black pig	BJB78	37.42	15.37	Yes	PRJCA015645	SAMC1156114
Beijing Black pig	BJB79	34.8	14.29	Yes	PRJCA015645	SAMC1156115
Beijing Black pig	BJB80	30.27	12.43	Yes	PRJCA015645	SAMC1156116
Beijing Black pig	BJB81	27.42	11.26	Yes	PRJCA015645	SAMC1156117
Beijing Black pig	BJB82	31.43	12.91	Yes	PRJCA015645	SAMC1156118
Beijing Black pig	BJB83	31.29	12.85	Yes	PRJCA015645	SAMC1156119
Beijing Black pig	BJB84	35.52	14.59	Yes	PRJCA015645	SAMC1156120
Beijing Black pig	BJB85	29.84	12.25	Yes	PRJCA015645	SAMC1156121
Beijing Black pig	BJB86	32.15	13.2	Yes	PRJCA015645	SAMC1156122
Beijing Black pig	BJB87	31.68	13.01	Yes	PRJCA015645	SAMC1156123
Beijing Black pig	BJB88	36.17	14.85	Yes	PRJCA015645	SAMC1156124
Beijing Black pig	BJB89	26.21	10.9	Yes	PRJCA015645	SAMC1156125
Beijing Black pig	BJB90	31.01	12.73	Yes	PRJCA015645	SAMC1156126
Beijing Black pig	BJB91	30.57	12.55	Yes	PRJCA015645	SAMC1156127
Beijing Black pig	BJB92	33.37	13.7	Yes	PRJCA015645	SAMC1156128
Beijing Black pig	BJB93	29.53	12.13	Yes	PRJCA015645	SAMC1156129
Beijing Black pig	BJB94	31.46	12.92	Yes	PRJCA015645	SAMC1156130
Beijing Black pig	BJB95	31.31	12.86	Yes	PRJCA015645	SAMC1156131
Beijing Black pig	BJB96	36.96	15.18	Yes	PRJCA015645	SAMC1156132
Beijing Black pig	BJB97	33.13	13.61	Yes	PRJCA015645	SAMC1156133
Beijing Black pig	BJB98	29.88	12.27	Yes	PRJCA015645	SAMC1156134
Beijing Black pig	BJB99	30.55	12.54	Yes	PRJCA015645	SAMC1156135
Beijing Black pig	BJB100	31.11	12.78	Yes	PRJCA015645	SAMC1156136
Shenxian pig	sx1	119.73	49.17	Yes	PRJCA015645	SAMC1156137
Shenxian pig	sx2	91.53	37.59	Yes	PRJCA015645	SAMC1156138
Shenxian pig	sx3	103.86	42.65	Yes	PRJCA015645	SAMC1156139
Shenxian pig	sx5	86.59	35.56	Yes	PRJCA015645	SAMC1156140
Shenxian pig	sx6	97.9	40.2	Yes	PRJCA015645	SAMC1156141
Shenxian pig	sx7	108.47	44.54	Yes	PRJCA015645	SAMC1156142
Shenxian pig	sx8	92.17	37.85	Yes	PRJCA015645	SAMC1156143
Shenxian pig	sx9	119.13	48.92	Yes	PRJCA015645	SAMC1156144
Shenxian pig	sx10	86.98	35.72	Yes	PRJCA015645	SAMC1156145
Shenxian pig	sx11	83.07	34.11	Yes	PRJCA015645	SAMC1156146
Shenxian pig	sx12	82.41	33.84	Yes	PRJCA015645	SAMC1156147
Shenxian pig	sx13	84.18	34.57	Yes	PRJCA015645	SAMC1156148
Shenxian pig	sx14	96.09	39.46	Yes	PRJCA015645	SAMC1156149
Shenxian pig	sx15	77.09	31.66	Yes	PRJCA015645	SAMC1156150
Shenxian pig	sx16	100.2	41.15	Yes	PRJCA015645	SAMC1156151
Shenxian pig	sx17	86.55	35.54	Yes	PRJCA015645	SAMC1156152
Shenxian pig	sx18	87.24	35.82	Yes	PRJCA015645	SAMC1156153
Shenxian pig	sx19	133.01	54.62	Yes	PRJCA015645	SAMC1156154
Shenxian pig	sx20	85.64	35.16	Yes	PRJCA015645	SAMC1156155
Shenxian pig	sx21	138.41	56.84	Yes	PRJCA015645	SAMC1156156
Shenxian pig	sx22	92.24	37.87	Yes	PRJCA015645	SAMC1156157
Shenxian pig	sx23	111.03	45.59	Yes	PRJCA015645	SAMC1156158
Shenxian pig	sx24	79.84	32.78	Yes	PRJCA015645	SAMC1156159
Shenxian pig	sx25	127.68	52.43	Yes	PRJCA015645	SAMC1156160
Shenxian pig	sx26	87.61	35.97	Yes	PRJCA015645	SAMC1156161
Shenxian pig	sx27	139.88	57.44	Yes	PRJCA015645	SAMC1156162
Shenxian pig	sx28	86.6	35.56	Yes	PRJCA015645	SAMC1156163
Shenxian pig	sx29	112.98	46.39	Yes	PRJCA015645	SAMC1156164
Shenxian pig	sx30	90.04	36.97	Yes	PRJCA015645	SAMC1156165
Shenxian pig	sx31	132.11	54.25	Yes	PRJCA015645	SAMC1156166
Shenxian pig	sx32	81.44	33.44	Yes	PRJCA015645	SAMC1156167
Shenxian pig	sx33	47.6	19.54	Yes	PRJCA015645	SAMC1156168
Shenxian pig	sx34	79.22	32.53	Yes	PRJCA015645	SAMC1156169
Shenxian pig	sx36	89.87	36.9	Yes	PRJCA015645	SAMC1156170
Shenxian pig	sx37	40.64	16.69	Yes	PRJCA015645	SAMC1156171
Shenxian pig	sx38	92.28	37.89	Yes	PRJCA015645	SAMC1156172
Shenxian pig	sx39	55.58	22.82	Yes	PRJCA015645	SAMC1156173
Shenxian pig	sx40	77.74	31.92	Yes	PRJCA015645	SAMC1156174
Yorkshire pig	YK1	54.23	22.27	Download	PRJEB39374	SAMEA7059263	https://link.springer.com/article/10.1186/s12864-021-07610-5
Yorkshire pig	YK2	42.8	17.58	Download	PRJEB39374	SAMEA7059265
Yorkshire pig	YK3	57.06	23.43	Download	PRJEB39374	SAMEA7059269
Yorkshire pig	YK4	52.8	21.68	Download	PRJEB39374	SAMEA7059272
Yorkshire pig	YK5	59.95	24.62	Download	PRJEB39374	SAMEA7059275
Yorkshire pig	YK6	43.57	17.89	Download	PRJEB39374	SAMEA7059276
Yorkshire pig	YK7	66.75	27.41	Download	PRJEB39374	SAMEA7059279
Yorkshire pig	YK8	67.11	27.56	Download	PRJEB39374	SAMEA7059280
Yorkshire pig	YK9	67.23	27.61	Download	PRJEB39374	SAMEA7059281
Yorkshire pig	YK10	74.71	30.68	Download	PRJEB39374	SAMEA7059284
Yorkshire pig	YK11	62.48	25.66	Download	PRJEB39374	SAMEA7059288
Yorkshire pig	YK12	79.25	32.54	Download	PRJEB39374	SAMEA7059290
Yorkshire pig	YK13	44.38	18.22	Download	PRJEB39374	SAMEA7059292
Yorkshire pig	YK14	72.56	29.79	Download	PRJEB39374	SAMEA7059294
Yorkshire pig	YK15	68.02	27.93	Download	PRJEB39374	SAMEA7059295
Yorkshire pig	YK16	73.88	30.34	Download	PRJEB39374	SAMEA7059296
Yorkshire pig	YK17	44.27	18.18	Download	PRJEB39374	SAMEA7059297
Yorkshire pig	YK18	51.28	21.06	Download	PRJEB39374	SAMEA7059299
Yorkshire pig	YK19	81.44	33.44	Download	PRJEB39374	SAMEA7059302
Yorkshire pig	YK20	72.4	29.73	Download	PRJEB39374	SAMEA7059303
Yorkshire pig	YK21	50.61	20.78	Download	PRJEB39374	SAMEA7059306
Yorkshire pig	YK22	45.45	18.66	Download	PRJEB39374	SAMEA7059307
Yorkshire pig	YK23	47.16	19.37	Download	PRJEB39374	SAMEA7059308
Yorkshire pig	YK24	64.04	26.3	Download	PRJEB39374	SAMEA7059310
Yorkshire pig	YK25	47.38	19.46	Download	PRJEB39374	SAMEA7059311
Yorkshire pig	YK26	43.96	18.05	Download	PRJEB39374	SAMEA7059312
Yorkshire pig	YK27	41.92	17.21	Download	PRJEB39374	SAMEA7059313
Yorkshire pig	YK28	45.56	18.71	Download	PRJEB39374	SAMEA7059314
Yorkshire pig	YK29	41.83	17.18	Download	PRJEB39374	SAMEA7059316
Yorkshire pig	YK30	56.36	23.14	Download	PRJEB39374	SAMEA7059318
Yorkshire pig	YK31	56.87	23.35	Download	PRJEB39374	SAMEA7059321
Yorkshire pig	YK32	50.3	20.65	Download	PRJEB39374	SAMEA7059323
Yorkshire pig	YK33	43.85	18	Download	PRJEB39374	SAMEA7059324
Yorkshire pig	YK34	48.58	19.95	Download	PRJEB39374	SAMEA7059325
Yorkshire pig	YK35	59.74	24.53	Download	PRJEB39374	SAMEA7059326
Yorkshire pig	YK36	51.96	21.34	Download	PRJEB39374	SAMEA7059327
Yorkshire pig	YK37	57.94	23.79	Download	PRJEB39374	SAMEA7059328
Yorkshire pig	YK38	42.87	17.6	Download	PRJEB39374	SAMEA7059336
Yorkshire pig	YK39	42.41	17.42	Download	PRJEB39374	SAMEA7059337
Yorkshire pig	YK40	44.42	18.24	Download	PRJEB39374	SAMEA7059339
Warthog pig	K64	65	26.69	Download	PRJNA691462	SAMN23897205	https://www.ncbi.nlm.nih.gov/pmc/articles/PMC10376286/
Warthog pig	K66	68.7	28.21	Download	PRJNA691462	SAMN23897207
Warthog pig	K67	75	30.8	Download	PRJNA691462	SAMN23897208
Warthog pig	K68	64.6	26.53	Download	PRJNA691462	SAMN23897209
Warthog pig	K69	61.1	25.09	Download	PRJNA691462	SAMN23897210
Warthog pig	K70	68.5	28.13	Download	PRJNA691462	SAMN23897211
Iberian	I1	34.22	14.04	Download	PRJNA255085	SAMN02904857	https://www.nature.com/articles/hdy201481#Sec18
Iberian	I2	36.18	14.86	Download	PRJNA255085	SAMN06895012
Iberian	I3	42.68	17.53	Download	PRJNA320525	SAMN03421607	https://pubmed.ncbi.nlm.nih.gov/25827466/
Iberian	I4	30.6	12.57	Download	PRJNA369600	SAMN06289795	https://pubmed.ncbi.nlm.nih.gov/28472114/
Iberian	I5	31.44	12.91	Download	PRJNA369600	SAMN06289796
Mangalica	M1	31.62	12.97	Download	PRJNA635602	SAMN15046032	https://www.ncbi.nlm.nih.gov/bioproject/635602
Mangalica	M2	39.21	16.09	Download	PRJNA635602	SAMN15046079
Mangalica	M3	27.38	11.24	Download	PRJEB9922	SAMEA3497854	https://pubmed.ncbi.nlm.nih.gov/26323058/
Mangalica	M4	25.81	10.59	Download	PRJNA635602	SAMN15046459	https://www.ebi.ac.uk/ena/browser/view/PRJNA635602
Mangalica	M5	104	42.68	Download	PRJNA795885	SAMN24792488	https://www.ncbi.nlm.nih.gov/bioproject/PRJNA795885
Bama Xiang pig	BM1	68.56	28.14	Download	PRJNA213179	SAMN02298127	https://www.nature.com/articles/ng.3199
Bama Xiang pig	BM2	72.9	29.92	Download	PRJNA213179	SAMN02298128
Bama Xiang pig	BM3	66.53	27.3	Download	PRJNA213179	SAMN02298129
Bama Xiang pig	BM4	70.49	28.93	Download	PRJNA213179	SAMN02298130
Bama Xiang pig	BM5	69.53	28.53	Download	PRJNA213179	SAMN02298131
Wuzhishan pig	WZS1	67.1	27.53	Download	PRJNA213179	SAMN02298073
Wuzhishan pig	WZS2	68.12	27.96	Download	PRJNA213179	SAMN02298074
Wuzhishan pig	WZS3	66.45	27.27	Download	PRJNA213179	SAMN02298075
Wuzhishan pig	WZS4	66.28	27.2	Download	PRJNA213179	SAMN02298076
Wuzhishan pig	WZS5	67.77	27.81	Download	PRJNA213179	SAMN02298077
Hetao pig	HTDR1	66.8	27.41	Download	PRJNA213179	SAMN02298115
Hetao pig	HTDR2	63.92	26.23	Download	PRJNA213179	SAMN02298116
Hetao pig	HTDR3	54.28	22.27	Download	PRJNA213179	SAMN02298117
Hetao pig	HTDR4	62.8	25.77	Download	PRJNA213179	SAMN02298118
Hetao pig	HTDR5	64.09	26.3	Download	PRJNA213179	SAMN02298120
Duroc	D1	41.1	16.88	Download	PRJNA842867	SAMN28707918	https://pubmed.ncbi.nlm.nih.gov/37253973/
Duroc	D2	43.4	17.82	Download	PRJNA842867	SAMN28707919
Duroc	D3	39.3	16.14	Download	PRJNA842867	SAMN28707920
Duroc	D4	34.9	14.33	Download	PRJNA842867	SAMN28707921
Duroc	D5	40.7	16.71	Download	PRJNA842867	SAMN28707922
Landrace	L1	35.1	14.41	Download	PRJNA842867	SAMN28707924
Landrace	L2	35	14.37	Download	PRJNA842867	SAMN28707925
Landrace	L3	35.8	14.7	Download	PRJNA842867	SAMN28707926
Landrace	L4	37.9	15.56	Download	PRJNA842867	SAMN28707927
Landrace	L5	37.3	15.32	Download	PRJNA842867	SAMN28707928

## Sheet: Table S2
Table S2 The pairwise genetic differentiation coefficient (Fst) between Beijing Black pig and other breeds
Breed A	Breed B (region)	Fst
Beijing Black pig	Yorkshire (Europe)	0.16672
Beijing Black pig	Iberian (Europe)	0.23366
Beijing Black pig	Mangalica (Europe)	0.18732
Beijing Black pig	Duroc (Europe)	0.20691
Beijing Black pig	Landrace (Europe)	0.17101
Beijing Black pig	Shenxian pig (Asia)	0.25319
Beijing Black pig	Bamaxiang pig (Asia)	0.41076
Beijing Black pig	Hetaodaer pig (Asia)	0.34378
Beijing Black pig	Wuzhishan pig (Asia)	0.37974

## Sheet: Table S3
Table S3 Significant differences in production performance of Beijing Black pig and its ancestral breeds
Trait Breed	Beijing Black pig	Yorkshire	Shenxian pig
Weight of carcass (kg)	72.86	74.10 ±0.08	66. 71 ± 2. 80
Loin eye area (%)	30.23	42.05 ±0.11	21. 20 ± 2. 80
Cascass lean percentage (cm2)	57.6	65.58 ±0.39	35. 08 ± 0. 08
Drip loss (%)	3.01	2.28 ±0.11	3. 03 ± 0. 11
Intramuscular fat (%)	3.1	2.09 ±0.08	9. 37 ± 0. 25

## Sheet: Table S4
Table S4 The pairwise genetic differentiation coefficient (Fst) of 3 pig breeds based on different SNP datasets
Breed A	Breed B	Number of SNPs1	Fst
Beijing Black pig	Yorkshire	15151700	0.15707
Beijing Black pig	Shenxian pig	15151700	0.22626
Beijing Black pig	Yorkshire	1010146	0.14935
Beijing Black pig	Shenxian pig	5345989	0.34654
Number of SNP: The details of shared SNPs among three pig breeds were shown in Additional file 3, Figure S2a .

## Sheet: Table S5
Table S5 KEGG pathways enriched by genes located in the introgression regions from Shenxian pig to Beijing black pig
##Databases: KEGG PATHWAY
##Statistical test method: hypergeometric test / Fisher's exact test
##FDR correction method: Benjamini and Hochberg
Term	Database	ID	Input number	Background number	P-Value	Corrected P-Value	Input	Hyperlink
Metabolic pathways	KEGG PATHWAY	hsa01100	47	1433	4.76551e-07	7.12003e-05	MSMO1|AOC3|ALG9|PCCB|G6PC1|PIGC|NQO1|AOC2|ME3|COX6B1|PYCR1|PMM1|ASAH2|DPYD|SELENBP1|TKTL2|DHRS3|SACM1L|TH|HMGCLL1|OXCT1|PTS|DNMT3B|HMGCS1|NDUFA4|PCYT2|ATP6V1G3|ACSF3|GALNS|GAPDHS|APRT|MVD|DLAT|ENO4|CYP3A7|CYP3A4|CYP3A5|MCCC1|GPHN|MLYCD|ATP4A|B3GALNT1|MGAT4A|PRUNE1|GFPT1|XYLB|SDHD	http://www.genome.jp/kegg-bin/show_pathway?hsa01100/hsa:2538%09red/hsa:314%09red/hsa:58497%09red/hsa:5279%09red/hsa:2673%09red/hsa:22908%09red/hsa:353%09red/hsa:1728%09red/hsa:84076%09red/hsa:387712%09red/hsa:5805%09red/hsa:26330%09red/hsa:7054%09red/hsa:1789%09red/hsa:5019%09red/hsa:5096%09red/hsa:79796%09red/hsa:8706%09red/hsa:5372%09red/hsa:56922%09red/hsa:10243%09red/hsa:6307%09red/hsa:127124…
Proteasome	KEGG PATHWAY	hsa03050	8	45	8.90236e-07	0.000115846	PSME3|PSMD12|PSMB9|PSMB8|PSMB4|PSMC4|PSMB2|SEM1	http://www.genome.jp/kegg-bin/show_pathway?hsa03050/hsa:10197%09red/hsa:7979%09red/hsa:5698%09red/hsa:5718%09red/hsa:5704%09red/hsa:5690%09red/hsa:5696%09red/hsa:5692%09red
Neuroactive ligand-receptor interaction	KEGG PATHWAY	hsa04080	19	338	1.38095e-06	0.000163845	ADRA1A|MC1R|HCRTR2|GHR|GRID2|TAAR2|GRIK4|TAAR8|CTSG|GCGR|TAAR6|NPB|GRM7|GABRB1|MTNR1B|GRM5|GHSR|GPR83|NMU	http://www.genome.jp/kegg-bin/show_pathway?hsa04080/hsa:1511%09red/hsa:10874%09red/hsa:2690%09red/hsa:2693%09red/hsa:4157%09red/hsa:9287%09red/hsa:319100%09red/hsa:2895%09red/hsa:2560%09red/hsa:2642%09red/hsa:83551%09red/hsa:2917%09red/hsa:3062%09red/hsa:146%09red/hsa:4544%09red/hsa:256933%09red/hsa:2900%09red/hsa:10888%09red/hsa:2915%09red
Herpes simplex virus 1 infection	KEGG PATHWAY	hsa05168	21	492	2.26504e-05	0.00101524	ZNF721|TAP1|ZNF461|ZNF383|ZNF519|ZNF585B|ZNF527|ZNF529|ZNF793|ALYREF|ZNF585A|ZNF546|HLA-DOA|ZNF792|ZNF568|PML|ZNF566|ZNF829|HLA-DMB|ZNF382|HLA-DMA	http://www.genome.jp/kegg-bin/show_pathway?hsa05168/hsa:57711%09red/hsa:6890%09red/hsa:162655%09red/hsa:84503%09red/hsa:199704%09red/hsa:374900%09red/hsa:126375%09red/hsa:5371%09red/hsa:170960%09red/hsa:374899%09red/hsa:92283%09red/hsa:92285%09red/hsa:3111%09red/hsa:390927%09red/hsa:163087%09red/hsa:84924%09red/hsa:3108%09red/hsa:3109%09red/hsa:84911%09red/hsa:10189%09red/hsa:339327%09red
MAPK signaling pathway	KEGG PATHWAY	hsa04010	15	295	5.24061e-05	0.00169125	IGF2|RASGRP3|PDGFC|PDGFD|PPP3R1|HSPB1|NRAS|KIT|MAP3K13|MAP2K6|TGFA|PPP3CA|INS|CACNG5|KDR	http://www.genome.jp/kegg-bin/show_pathway?hsa04010/hsa:5534%09red/hsa:80310%09red/hsa:5530%09red/hsa:3630%09red/hsa:3815%09red/hsa:4893%09red/hsa:7039%09red/hsa:27091%09red/hsa:3791%09red/hsa:3315%09red/hsa:25780%09red/hsa:56034%09red/hsa:9175%09red/hsa:3481%09red/hsa:5608%09red
Non-homologous end-joining	KEGG PATHWAY	hsa03450	4	13	8.76133e-05	0.0024043	DCLRE1C|MRE11|NHEJ1|XRCC6	http://www.genome.jp/kegg-bin/show_pathway?hsa03450/hsa:2547%09red/hsa:79840%09red/hsa:4361%09red/hsa:64421%09red
@@Axon guidance	KEGG PATHWAY	hsa04360	11	181	0.000119107	0.00306035	DPYSL2|NTNG1|PPP3R1|ROBO2|NRAS|TRPC3|NEO1|TRPC6|ABLIM3|PPP3CA|PAK5	http://www.genome.jp/kegg-bin/show_pathway?hsa04360/hsa:5534%09red/hsa:4756%09red/hsa:5530%09red/hsa:106821730%09red/hsa:6092%09red/hsa:4893%09red/hsa:1808%09red/hsa:22885%09red/hsa:7222%09red/hsa:7225%09red/hsa:84628%09red
Valine, leucine and isoleucine degradation	KEGG PATHWAY	hsa00280	6	48	0.000125558	0.00310736	HMGCS1|PCCB|ACSF3|OXCT1|HMGCLL1|MCCC1	http://www.genome.jp/kegg-bin/show_pathway?hsa00280/hsa:197322%09red/hsa:54511%09red/hsa:5019%09red/hsa:3157%09red/hsa:5096%09red/hsa:56922%09red
Cell adhesion molecules (CAMs)	KEGG PATHWAY	hsa04514	9	146	0.000441637	0.00802505	CDH15|NTNG1|NLGN1|CD22|NEO1|HLA-DOA|MAG|HLA-DMB|HLA-DMA	http://www.genome.jp/kegg-bin/show_pathway?hsa04514/hsa:22871%09red/hsa:4756%09red/hsa:933%09red/hsa:3111%09red/hsa:3108%09red/hsa:3109%09red/hsa:4099%09red/hsa:1013%09red/hsa:84628%09red
Type I diabetes mellitus	KEGG PATHWAY	hsa04940	5	43	0.000628206	0.0102185	CPE|HLA-DMB|HLA-DOA|INS|HLA-DMA	http://www.genome.jp/kegg-bin/show_pathway?hsa04940/hsa:3111%09red/hsa:3630%09red/hsa:1363%09red/hsa:3108%09red/hsa:3109%09red
Synthesis and degradation of ketone bodies	KEGG PATHWAY	hsa00072	3	10	0.000765258	0.0117826	HMGCS1|OXCT1|HMGCLL1	http://www.genome.jp/kegg-bin/show_pathway?hsa00072/hsa:3157%09red/hsa:54511%09red/hsa:5019%09red
Oocyte meiosis	KEGG PATHWAY	hsa04114	8	128	0.000834213	0.0126512	PPP2R1B|PPP3R1|ANAPC11|INS|PGR|ITPR2|PPP3CA|YWHAG	http://www.genome.jp/kegg-bin/show_pathway?hsa04114/hsa:5534%09red/hsa:5530%09red/hsa:5519%09red/hsa:3709%09red/hsa:3630%09red/hsa:5241%09red/hsa:7532%09red/hsa:51529%09red
beta-Alanine metabolism	KEGG PATHWAY	hsa00410	4	33	0.00193578	0.024672	MLYCD|AOC3|AOC2|DPYD	http://www.genome.jp/kegg-bin/show_pathway?hsa00410/hsa:23417%09red/hsa:314%09red/hsa:1806%09red/hsa:8639%09red
Phospholipase D signaling pathway	KEGG PATHWAY	hsa04072	8	148	0.00200386	0.0253165	PDGFC|PDGFD|NRAS|KIT|DNM3|GRM5|GRM7|INS	http://www.genome.jp/kegg-bin/show_pathway?hsa04072/hsa:80310%09red/hsa:3630%09red/hsa:3815%09red/hsa:4893%09red/hsa:56034%09red/hsa:2917%09red/hsa:26052%09red/hsa:2915%09red
VEGF signaling pathway	KEGG PATHWAY	hsa04370	5	59	0.00231707	0.0284105	PPP3CA|NRAS|PPP3R1|KDR|HSPB1	http://www.genome.jp/kegg-bin/show_pathway?hsa04370/hsa:5534%09red/hsa:4893%09red/hsa:3315%09red/hsa:3791%09red/hsa:5530%09red
Phagosome	KEGG PATHWAY	hsa04145	8	152	0.00234585	0.0285897	TAP1|MRC1|TUBB3|CYBA|ATP6V1G3|HLA-DOA|HLA-DMB|HLA-DMA	http://www.genome.jp/kegg-bin/show_pathway?hsa04145/hsa:6890%09red/hsa:3111%09red/hsa:127124%09red/hsa:10381%09red/hsa:3108%09red/hsa:3109%09red/hsa:4360%09red/hsa:1535%09red
Gap junction	KEGG PATHWAY	hsa04540	6	88	0.00244067	0.0291291	PDGFC|PDGFD|NRAS|TUBB3|ITPR2|GRM5	http://www.genome.jp/kegg-bin/show_pathway?hsa04540/hsa:3709%09red/hsa:80310%09red/hsa:56034%09red/hsa:4893%09red/hsa:10381%09red/hsa:2915%09red
Huntington disease	KEGG PATHWAY	hsa05016	9	193	0.00280575	0.0325241	NDUFA4|DNAH5|DNAH8|AP2B1|SLC25A31|COX6B1|GRM5|HIP1|SDHD	http://www.genome.jp/kegg-bin/show_pathway?hsa05016/hsa:1340%09red/hsa:1767%09red/hsa:1769%09red/hsa:4697%09red/hsa:6392%09red/hsa:163%09red/hsa:83447%09red/hsa:3092%09red/hsa:2915%09red
PI3K-Akt signaling pathway	KEGG PATHWAY	hsa04151	13	354	0.00285567	0.0325599	IGF2|TGFA|PPP2R1B|PDGFC|PDGFD|GHR|NRAS|PPP2R2A|KIT|G6PC1|INS|YWHAG|KDR	http://www.genome.jp/kegg-bin/show_pathway?hsa04151/hsa:2538%09red/hsa:7532%09red/hsa:5520%09red/hsa:80310%09red/hsa:2690%09red/hsa:5519%09red/hsa:3630%09red/hsa:3815%09red/hsa:4893%09red/hsa:7039%09red/hsa:3791%09red/hsa:56034%09red/hsa:3481%09red
Ras signaling pathway	KEGG PATHWAY	hsa04014	10	232	0.00288909	0.0326459	IGF2|RASGRP3|PDGFC|PDGFD|TGFA|NRAS|KIT|PAK5|INS|KDR	http://www.genome.jp/kegg-bin/show_pathway?hsa04014/hsa:80310%09red/hsa:106821730%09red/hsa:3630%09red/hsa:3815%09red/hsa:4893%09red/hsa:7039%09red/hsa:3791%09red/hsa:25780%09red/hsa:56034%09red/hsa:3481%09red
Prostate cancer	KEGG PATHWAY	hsa05215	6	97	0.00384723	0.0410993	TGFA|PDGFC|PDGFD|NRAS|INS|ETV5	http://www.genome.jp/kegg-bin/show_pathway?hsa05215/hsa:80310%09red/hsa:3630%09red/hsa:56034%09red/hsa:4893%09red/hsa:2119%09red/hsa:7039%09red
Long-term potentiation	KEGG PATHWAY	hsa04720	5	67	0.00387153	0.0410993	ITPR2|GRM5|NRAS|PPP3R1|PPP3CA	http://www.genome.jp/kegg-bin/show_pathway?hsa04720/hsa:5530%09red/hsa:3709%09red/hsa:4893%09red/hsa:5534%09red/hsa:2915%09red
Rap1 signaling pathway	KEGG PATHWAY	hsa04015	9	210	0.00476225	0.0470856	RASGRP3|PDGFC|PDGFD|NRAS|KIT|MAP2K6|INS|PRKD1|KDR	http://www.genome.jp/kegg-bin/show_pathway?hsa04015/hsa:5587%09red/hsa:3630%09red/hsa:3815%09red/hsa:4893%09red/hsa:3791%09red/hsa:80310%09red/hsa:25780%09red/hsa:56034%09red/hsa:5608%09red

## Sheet: Table S6
Table S6 Potential candidate introgression regions from Shenxian pig to Beijing black pig
Chr	Start	End
chr1	9600001	9650000
chr1	19750001	19800000
chr1	20150001	20250000
chr1	30950001	31000000
chr1	31050001	31150000
chr1	70700001	70750000
chr1	202750001	202850000
chr1	205700001	205750000
chr1	206300001	206350000
chr1	206400001	206600000
chr1	206850001	206900000
chr1	207300001	207350000
chr1	207600001	207650000
chr1	209000001	209050000
chr1	209100001	209200000
chr1	213550001	213600000
chr2	1450001	1500000
chr2	1650001	1750000
chr2	39650001	39700000
chr2	40250001	40350000
chr2	43450001	43500000
chr2	43650001	43700000
chr2	82700001	82750000
chr2	118850001	118950000
chr2	119100001	119150000
chr2	121200001	121250000
chr2	121300001	121500000
chr2	121600001	121650000
chr2	121700001	121750000
chr2	121800001	122200000
chr2	122550001	122950000
chr2	123200001	123300000
chr2	124100001	124150000
chr2	124300001	124450000
chr2	124750001	124850000
chr2	125100001	125150000
chr2	125900001	125950000
chr2	127650001	127750000
chr2	128100001	128200000
chr2	131950001	132000000
chr2	132100001	132200000
chr2	149300001	149400000
chr2	150350001	150400000
chr3	6800001	6900000
chr3	8950001	9050000
chr3	9950001	10050000
chr3	10400001	10500000
chr3	13850001	13950000
chr3	16350001	16400000
chr3	16450001	16500000
chr3	55600001	55700000
chr3	56000001	56050000
chr3	66500001	66550000
chr3	66600001	66650000
chr3	70400001	70500000
chr3	71200001	71400000
chr3	72050001	72100000
chr3	72450001	72500000
chr3	72650001	72850000
chr3	72950001	73000000
chr3	73050001	73150000
chr3	73250001	73350000
chr3	73400001	73450000
chr3	73950001	74050000
chr3	74400001	74500000
chr3	78900001	78950000
chr3	79150001	79200000
chr3	79250001	79300000
chr3	79350001	79450000
chr3	82450001	82550000
chr3	82600001	82650000
chr3	96400001	96450000
chr3	96900001	96950000
chr3	106100001	106150000
chr3	111500001	111600000
chr3	114750001	114850000
chr3	120150001	120200000
chr3	127950001	128000000
chr4	4150001	4200000
chr4	4300001	4350000
chr4	15050001	15100000
chr4	88050001	88100000
chr4	88150001	88300000
chr4	96100001	96200000
chr4	97800001	97850000
chr4	98200001	98250000
chr4	102550001	102650000
chr4	105800001	105850000
chr4	106300001	106350000
chr4	112250001	112300000
chr4	112850001	112900000
chr4	116350001	116400000
chr4	120250001	120350000
chr5	5950001	6050000
chr5	6900001	7000000
chr5	13200001	13250000
chr5	13800001	13950000
chr5	47050001	47150000
chr5	47400001	47600000
chr5	47650001	47700000
chr5	49150001	49200000
chr5	49700001	49750000
chr5	59000001	59050000
chr5	62400001	62450000
chr5	94150001	94200000
chr5	94400001	94450000
chr5	94600001	94700000
chr5	95050001	95150000
chr5	95750001	95800000
chr5	95850001	96050000
chr5	96750001	96900000
chr5	97650001	97700000
chr5	98150001	98200000
chr5	99950001	100000000
chr6	1	1500000	longest consecutive region
chr6	1550001	1700000
chr6	2150001	2300000
chr6	4650001	5050000
chr6	5400001	5450000
chr6	17100001	17150000
chr6	17250001	17400000
chr6	39700001	39750000
chr6	44500001	44600000
chr6	44700001	45000000
chr6	45100001	45150000
chr6	45750001	45900000
chr6	46050001	46250000
chr6	46300001	46350000
chr6	48250001	48300000
chr6	48400001	48500000
chr6	72300001	72400000
chr6	72450001	72700000
chr6	72950001	73000000
chr6	73550001	73650000
chr6	74500001	74550000
chr6	91500001	91800000
chr6	122200001	122250000
chr6	127450001	127550000
chr6	129950001	130150000
chr6	130350001	130700000
chr6	134100001	134150000
chr6	139300001	139350000
chr6	164200001	164300000
chr7	8300001	8400000
chr7	15700001	15750000
chr7	16150001	16300000
chr7	16350001	16400000
chr7	17500001	17550000
chr7	17700001	17750000
chr7	17850001	18050000
chr7	19700001	19750000
chr7	20050001	20100000
chr7	25050001	25200000
chr7	25600001	25700000
chr7	25750001	25850000
chr7	25950001	26050000
chr7	27100001	27200000
chr7	27350001	27600000
chr7	34300001	34350000
chr7	35050001	35200000
chr7	59300001	59600000
chr7	59650001	59700000
chr7	59750001	59800000
chr7	59900001	60350000
chr7	65950001	66000000
chr7	66050001	66100000
chr7	66150001	66250000
chr7	66400001	66450000
chr7	66850001	66950000
chr7	67100001	67150000
chr7	69500001	69550000
chr7	69600001	69650000
chr7	69750001	69800000
chr7	69850001	70000000
chr7	70050001	70400000
chr7	70450001	70850000
chr7	70900001	70950000
chr7	71000001	71150000
chr7	71300001	71550000
chr7	71600001	72100000
chr7	72250001	73250000
chr7	73350001	73500000
chr7	73550001	73600000
chr7	73700001	74300000
chr7	74450001	74600000
chr7	74650001	74700000
chr7	74750001	74800000
chr7	90800001	90900000
chr7	91650001	91750000
chr7	92150001	92200000
chr7	106150001	106250000
chr7	111300001	111350000
chr8	8250001	8350000
chr8	9050001	9100000
chr8	9500001	9550000
chr8	9600001	9800000
chr8	9900001	9950000
chr8	15200001	15250000
chr8	15750001	15800000
chr8	18200001	18250000
chr8	24550001	24600000
chr8	26500001	26900000
chr8	27350001	27400000
chr8	27450001	27550000
chr8	27700001	27750000
chr8	30000001	30100000
chr8	30250001	30450000
chr8	32200001	32300000
chr8	36800001	36850000
chr8	37150001	37200000
chr8	37350001	37500000
chr8	37650001	37700000
chr8	38600001	38800000
chr8	38850001	38900000
chr8	39900001	40050000
chr8	40200001	40250000
chr8	40800001	40900000
chr8	41100001	42050000
chr8	42100001	42400000
chr8	42450001	43150000
chr8	43250001	43950000
chr8	45400001	45500000
chr8	45600001	45850000
chr8	48700001	49500000
chr8	49750001	49950000
chr8	52300001	52600000
chr8	52900001	53250000
chr8	53300001	53400000
chr8	54500001	54600000
chr8	54650001	55150000
chr8	60400001	60450000
chr8	60500001	60650000
chr8	62050001	62500000
chr8	62550001	62600000
chr8	62900001	63000000
chr8	64450001	64550000
chr8	64700001	64950000
chr8	67600001	67650000
chr8	67700001	67750000
chr8	71550001	71650000
chr8	73050001	73100000
chr8	73200001	73300000
chr8	77400001	77450000
chr8	80600001	80700000
chr8	80900001	80950000
chr8	89100001	89200000
chr8	92350001	92400000
chr8	93650001	93700000
chr8	93750001	93800000
chr8	94150001	94300000
chr8	94350001	94450000
chr8	94500001	94600000
chr8	94650001	94700000
chr8	96450001	96650000
chr8	96700001	96750000
chr8	97050001	97700000
chr8	97750001	98050000
chr8	98200001	98350000
chr8	98450001	98550000
chr8	98600001	98650000
chr8	98950001	99000000
chr8	99100001	99150000
chr8	99300001	99350000
chr8	99400001	99450000
chr8	99500001	99550000
chr8	99650001	99850000
chr8	100000001	100050000
chr8	100100001	100150000
chr8	100350001	100450000
chr8	100650001	100700000
chr8	100750001	100950000
chr8	101950001	102200000
chr8	102350001	102400000
chr8	103450001	103500000
chr8	105550001	105600000
chr8	106500001	106550000
chr8	106600001	106700000
chr8	111050001	111300000
chr8	111400001	111450000
chr8	119550001	119700000
chr8	126900001	127000000
chr8	127200001	127300000
chr8	127950001	128000000
chr8	132150001	132200000
chr8	133450001	133500000
chr8	136200001	136250000
chr8	136500001	136550000
chr8	136600001	136650000
chr8	137400001	137500000
chr9	2850001	2900000
chr9	18250001	18350000
chr9	18500001	18550000
chr9	18600001	18950000
chr9	19000001	19150000
chr9	19850001	19900000
chr9	19950001	20050000
chr9	20150001	20300000
chr9	20550001	20600000
chr9	20650001	20750000
chr9	20800001	21250000
chr9	21350001	21500000
chr9	21550001	21750000
chr9	21900001	22050000
chr9	22250001	22350000
chr9	22400001	22500000
chr9	22750001	22800000
chr9	23000001	23100000
chr9	25450001	25550000
chr9	25700001	25800000
chr9	25900001	26050000
chr9	26500001	26600000
chr9	26750001	26850000
chr9	27000001	27050000
chr9	27250001	27300000
chr9	32050001	32150000
chr9	32200001	32400000
chr9	32600001	32650000
chr9	32750001	32800000
chr9	34100001	34150000
chr9	34500001	34550000
chr9	39450001	39550000
chr9	39700001	39800000
chr9	39850001	39950000
chr9	40500001	40550000
chr9	43400001	43450000
chr9	47900001	48100000
chr9	48500001	48550000
chr9	49600001	49800000
chr9	77950001	78000000
chr9	78800001	78850000
chr9	78900001	78950000
chr9	79300001	79400000
chr9	79550001	81000000	second longest consecutive region
chr9	81050001	81100000
chr9	81550001	81600000
chr9	83100001	83150000
chr9	83200001	83300000
chr9	114600001	114650000
chr9	114800001	114850000
chr9	114900001	115050000
chr9	122750001	122800000
chr9	123400001	123500000
chr9	125350001	125400000
chr10	6450001	6500000
chr10	6550001	6600000
chr10	17500001	17550000
chr10	20100001	20150000
chr10	20450001	20500000
chr10	21400001	21500000
chr10	22600001	22650000
chr10	22800001	22900000
chr10	24400001	24550000
chr10	25100001	25150000
chr10	37100001	37200000
chr10	37700001	37750000
chr10	41050001	41150000
chr10	41550001	41650000
chr10	42450001	42500000
chr10	44150001	44200000
chr10	45250001	45350000
chr10	46850001	46950000
chr10	55300001	55400000
chr10	61900001	62000000
chr10	62850001	62900000
chr10	62950001	63000000
chr11	25800001	25900000
chr11	25950001	26000000
chr11	39950001	40000000
chr11	47050001	47150000
chr11	49300001	49600000
chr11	52050001	52350000
chr11	52550001	52600000
chr11	52650001	52700000
chr11	52950001	53100000
chr11	55150001	55250000
chr11	55900001	56100000
chr11	57000001	57100000
chr11	61750001	61800000
chr11	64150001	64200000
chr11	64450001	64600000
chr11	66350001	66400000
chr11	73050001	73100000
chr12	1000001	1200000
chr12	6850001	6950000
chr12	7100001	7150000
chr12	8300001	8350000
chr12	8700001	8750000
chr12	9650001	9700000
chr12	9800001	9850000
chr12	10150001	10200000
chr12	10850001	10900000
chr12	11700001	11850000
chr12	12550001	12600000
chr12	13300001	13350000
chr12	13700001	13750000
chr12	19900001	20050000
chr12	33600001	33650000
chr12	35950001	36000000
chr12	39850001	40000000
chr12	43850001	43900000
chr12	46350001	46400000
chr12	46600001	46700000
chr13	4600001	4650000
chr13	6100001	6150000
chr13	6200001	6250000
chr13	6800001	6850000
chr13	18100001	18150000
chr13	23150001	23200000
chr13	23800001	23850000
chr13	24500001	24550000
chr13	24750001	24800000
chr13	24850001	24900000
chr13	28850001	28900000
chr13	46550001	46600000
chr13	54200001	54400000
chr13	56900001	57050000
chr13	57700001	57750000
chr13	59350001	59600000
chr13	63900001	63950000
chr13	77200001	77300000
chr13	83200001	83250000
chr13	83600001	83650000
chr13	84050001	84150000
chr13	84200001	84250000
chr13	84450001	84500000
chr13	84600001	84700000
chr13	85350001	85400000
chr13	85450001	85500000
chr13	86000001	86100000
chr13	86150001	86200000
chr13	86300001	86350000
chr13	86450001	86500000
chr13	99200001	99250000
chr13	99350001	99500000
chr13	100250001	100300000
chr13	100350001	100450000
chr13	100650001	100750000
chr13	100800001	100850000
chr13	100900001	100950000
chr13	101600001	101650000
chr13	107150001	107250000
chr13	110850001	110950000
chr13	111000001	111200000
chr13	111250001	111300000
chr13	111350001	111400000
chr13	111450001	111500000
chr13	111800001	111900000
chr13	112000001	112050000
chr13	115950001	116100000
chr13	116200001	116250000
chr13	118550001	118650000
chr13	119900001	119950000
chr13	120100001	120200000
chr13	121050001	121150000
chr13	122700001	122750000
chr13	123200001	123300000
chr13	123700001	123800000
chr13	123850001	123900000
chr13	128200001	128300000
chr13	144250001	144350000
chr13	144450001	144550000
chr13	144600001	145100000
chr13	145150001	145250000
chr13	148150001	148200000
chr13	149100001	149250000
chr13	149300001	149600000
chr13	154200001	154400000
chr13	156150001	156200000
chr13	156250001	156300000
chr13	156750001	156850000
chr13	178850001	179000000
chr13	179100001	179150000
chr13	179450001	179550000
chr13	179800001	179900000
chr14	10150001	10200000
chr14	10450001	10500000
chr14	10600001	10650000
chr14	42250001	42300000
chr14	42400001	42450000
chr14	42600001	42750000
chr14	42800001	42850000
chr14	51900001	51950000
chr14	98950001	99100000
chr14	116600001	116650000
chr14	117200001	117500000
chr14	125050001	125100000
chr14	126000001	126050000
chr14	127000001	127050000
chr14	127100001	127150000
chr14	127800001	127850000
chr14	136150001	136200000
chr15	9050001	9150000
chr15	9200001	9250000
chr15	18250001	18650000
chr15	19100001	19200000
chr15	20950001	21000000
chr15	23450001	23500000
chr15	76100001	76200000
chr15	76250001	76350000
chr15	118250001	118300000
chr15	119800001	119850000
chr15	121150001	121200000
chr15	128350001	128400000
chr15	131400001	131500000
chr15	132300001	132350000
chr15	132650001	132700000
chr15	132850001	132900000
chr16	2150001	2200000
chr16	2450001	2600000
chr16	3100001	3200000
chr16	13900001	13950000
chr16	25250001	25300000
chr16	25400001	25450000
chr16	26500001	26750000
chr16	26950001	27000000
chr16	27050001	27250000
chr16	27950001	28000000
chr16	28050001	28150000
chr16	29350001	29400000
chr16	29750001	29950000
chr16	30250001	30350000
chr16	31400001	31450000
chr16	41100001	41200000
chr16	41450001	41650000
chr16	43400001	43500000
chr16	43600001	43700000
chr16	43850001	44050000
chr16	44150001	44350000
chr16	44600001	44650000
chr16	44900001	45050000
chr16	45100001	45300000
chr16	46100001	46200000
chr16	67100001	67250000
chr16	68250001	68300000
chr17	1000001	1050000
chr17	7550001	7650000
chr17	7950001	8000000
chr17	8050001	8100000
chr17	18650001	18700000
chr17	25150001	25250000
chr17	35000001	35150000
chr17	36300001	36500000
chr17	55150001	55350000
chr17	55450001	55500000
chr17	56750001	56800000
chr17	56900001	56950000
chr18	26850001	26950000
chr18	27000001	27050000
chr18	27150001	27300000
chr18	27450001	27500000
chr18	27550001	28450000
chr18	28500001	28550000
chr18	48950001	49100000
chr18	49150001	49250000

## Sheet: Table S7
Table S7 Table High similarity genomic regions of Beijing Black pig to Yorkshire
Chr	Start	End
chr1	269710001	269720000
chr3	123870001	123890000
chr5	83450001	83470000
chr5	83950001	83980000
chr6	35320001	35350000
chr6	104060001	104080000
chr7	55440001	55490000
chr7	93150001	93220000
chr7	97190001	97260000
chr7	108200001	108230000
chr12	60440001	60460000
chr13	37300001	37310000
chr13	37400001	37410000
chr13	37610001	37620000
chr13	37650001	37920000
chr13	37970001	38020000
chr13	38070001	38090000
chr13	38120001	38150000
chr13	38300001	38340000
chr13	41680001	41690000
chr13	41760001	41770000
chr13	41830001	41850000
chr13	45900001	45920000
chr13	45940001	45970000
chr13	53140001	53150000
chr13	67160001	67180000
chr13	75470001	75480000
chr13	75500001	75520000
chr13	75550001	75650000
chr13	75710001	75720000
chr13	161200001	161210000
chr13	194820001	194870000
chr13	194880001	194900000
chr13	194960001	195020000
chr13	196470001	196490000
chr13	197680001	197690000
chr13	197750001	197760000
chr13	198350001	198370000
chr13	198400001	198410000
chr13	199710001	199720000
chr13	199750001	199770000
chr13	199940001	199950000
chr13	201170001	201190000
chr13	201220001	201240000
chr13	202950001	202960000
chr13	203400001	203420000
chr13	203710001	203750000
chr13	203800001	203810000
chr13	203870001	203900000
chr13	203920001	204080000
chr13	204480001	204500000
chr13	204690001	204720000
chr13	204970001	205010000
chr13	205550001	205600000
chr13	205700001	205710000
chr13	206100001	206120000
chr13	206220001	206230000
chr13	206250001	206270000
chr13	206410001	206480000
chr13	206500001	206550000
chr13	206580001	206650000
chr13	206660001	206730000
chr13	206790001	206820000
chr13	207690001	207710000
chr13	207750001	207850000
chr13	207860001	207970000
chr13	207980001	207990000
chr13	208190001	208300000
chr15	5250001	5270000
chr15	105510001	105550000
chr15	105600001	105630000
chr15	105670001	105720000
chr15	105730001	105750000
chr15	111350001	111430000
chr15	111480001	111620000
chr15	111630001	111700000
chr15	124250001	124260000
chr15	135250001	135270000
chr15	135300001	135310000
chr15	136100001	136140000
chr15	136150001	136180000
chr15	136200001	136250000
chr15	136550001	136690000
chr15	136700001	136760000
chr15	136860001	136880000
chr15	136890001	136900000
chr15	136980001	137020000
chr15	137120001	137150000
chr15	139100001	139140000
chr15	139190001	139250000
chr18	11390001	11400000
chr18	12170001	12180000
chr18	12190001	12200000
chr18	19000001	19020000
chr18	19040001	19050000
chr18	19100001	19150000
chr18	19230001	19240000
chr18	19260001	19270000
chr18	19450001	19460000
chr18	19550001	19570000
chr18	21960001	21970000
chr18	21990001	22000000
chr18	22030001	22040000
chr18	22400001	22410000
chr18	22500001	22530000
chr18	22540001	22550000

## Sheet: Table S8
Table S8 KEGG and Reactome pathways enriched by genes located in the regions that Beijing Black pig high likely to be Yorkshire
##Databases: KEGG PATHWAY, Reactome
##Statistical test method: hypergeometric test / Fisher's exact test
##FDR correction method: Benjamini and Hochberg
Term	Database	ID	Input number	Background number	P-Value	Corrected P-Value	Input	Hyperlink
Collagen chain trimerization	Reactome	R-HSA-8948216	3	44	6.64228e-05	0.00665196	COL18A1|COL6A1|COL6A3	http://www.reactome.org/cgi-bin/eventbrowser_st_id?ST_ID=R-HSA-8948216
Developmental Biology	Reactome	R-HSA-1266738	9	1082	7.4954e-05	0.00665196	KRTAP10-9|KRTAP10-6|KRTAP4-5|TIAM1|RUNX1|KRTAP9-1|COL6A1|DSCAM|COL6A3	http://www.reactome.org/cgi-bin/eventbrowser_st_id?ST_ID=R-HSA-1266738
Metabolic pathways	KEGG PATHWAY	hsa01100	10	1433	0.000122663	0.0082593	NDUFV3|PDXK|FHIT|AHCYL2|IDH1|PIKFYVE|CBR1|CBS|DGKI|COQ6	http://www.genome.jp/kegg-bin/show_pathway?hsa01100/hsa:200576%09red/hsa:9162%09red/hsa:23382%09red/hsa:8566%09red/hsa:873%09red/hsa:4731%09red/hsa:2272%09red/hsa:3417%09red/hsa:102724560%09red/hsa:51004%09red
Signaling by GPCR	Reactome	R-HSA-372790	9	1170	0.000134765	0.00837616	OR5H15|OR5H6|OR5H1|OR5H2|TIAM1|PTH2R|SMO|OR5H14|DGKI	http://www.reactome.org/cgi-bin/eventbrowser_st_id?ST_ID=R-HSA-372790
Assembly of collagen fibrils and other multimeric structures	Reactome	R-HSA-2022090	3	60	0.000159629	0.00921285	COL18A1|COL6A1|COL6A3	http://www.reactome.org/cgi-bin/eventbrowser_st_id?ST_ID=R-HSA-2022090
Collagen degradation	Reactome	R-HSA-1442490	3	64	0.00019166	0.00977181	COL18A1|COL6A1|COL6A3	http://www.reactome.org/cgi-bin/eventbrowser_st_id?ST_ID=R-HSA-1442490
Collagen biosynthesis and modifying enzymes	Reactome	R-HSA-1650814	3	67	0.000218233	0.00977181	COL18A1|COL6A1|COL6A3	http://www.reactome.org/cgi-bin/eventbrowser_st_id?ST_ID=R-HSA-1650814
G alpha (s) signalling events	Reactome	R-HSA-418555	6	536	0.000277271	0.00998967	OR5H6|OR5H1|OR5H2|PTH2R|OR5H15|OR5H14	http://www.reactome.org/cgi-bin/eventbrowser_st_id?ST_ID=R-HSA-418555
Metabolism of vitamins and cofactors	Reactome	R-HSA-196854	4	186	0.000284359	0.00998967	IDH1|PDXK|SLC19A1|COQ6	http://www.reactome.org/cgi-bin/eventbrowser_st_id?ST_ID=R-HSA-196854
Synthesis of Prostaglandins (PG) and Thromboxanes (TX)	Reactome	R-HSA-2162123	2	15	0.00036033	0.0121311	CBR1|PTGR2	http://www.reactome.org/cgi-bin/eventbrowser_st_id?ST_ID=R-HSA-2162123
Integrin cell surface interactions	Reactome	R-HSA-216083	3	84	0.00041419	0.0124559	COL18A1|COL6A1|COL6A3	http://www.reactome.org/cgi-bin/eventbrowser_st_id?ST_ID=R-HSA-216083
Signal Transduction	Reactome	R-HSA-162582	13	2689	0.000416223	0.0124559	OR5H15|OR5H6|OR5H1|OR5H2|TIAM1|PTH2R|SMO|OR5H14|RUNX1|COL6A1|COL6A3|AMOTL2|DGKI	http://www.reactome.org/cgi-bin/eventbrowser_st_id?ST_ID=R-HSA-162582
Keratinization	Reactome	R-HSA-6805567	4	213	0.000469834	0.0127136	KRTAP10-6|KRTAP4-5|KRTAP10-9|KRTAP9-1	http://www.reactome.org/cgi-bin/eventbrowser_st_id?ST_ID=R-HSA-6805567
Collagen formation	Reactome	R-HSA-1474290	3	89	0.00048784	0.0127136	COL18A1|COL6A1|COL6A3	http://www.reactome.org/cgi-bin/eventbrowser_st_id?ST_ID=R-HSA-1474290
GPCR downstream signalling	Reactome	R-HSA-388396	8	1108	0.000495854	0.0127136	OR5H6|OR5H1|OR5H2|TIAM1|PTH2R|OR5H15|OR5H14|DGKI	http://www.reactome.org/cgi-bin/eventbrowser_st_id?ST_ID=R-HSA-388396
Protein digestion and absorption	KEGG PATHWAY	hsa04974	3	90	0.000503508	0.0127136	COL18A1|COL6A1|COL6A3	http://www.genome.jp/kegg-bin/show_pathway?hsa04974/hsa:80781%09red/hsa:1291%09red/hsa:1293%09red
Olfactory Signaling Pathway	Reactome	R-HSA-381753	5	393	0.000520615	0.0127472	OR5H15|OR5H14|OR5H6|OR5H1|OR5H2	http://www.reactome.org/cgi-bin/eventbrowser_st_id?ST_ID=R-HSA-381753
Metabolism of cofactors	Reactome	R-HSA-8978934	2	20	0.000608775	0.0144674	IDH1|COQ6	http://www.reactome.org/cgi-bin/eventbrowser_st_id?ST_ID=R-HSA-8978934
Olfactory transduction	KEGG PATHWAY	hsa04740	5	448	0.000930555	0.0208858	OR5H15|OR5H14|OR5H6|OR5H1|OR5H2	http://www.genome.jp/kegg-bin/show_pathway?hsa04740/hsa:79310%09red/hsa:26341%09red/hsa:403274%09red/hsa:79295%09red/hsa:403273%09red
Degradation of the extracellular matrix	Reactome	R-HSA-1474228	3	140	0.00174587	0.0352665	COL18A1|COL6A1|COL6A3	http://www.reactome.org/cgi-bin/eventbrowser_st_id?ST_ID=R-HSA-1474228
Metabolism	Reactome	R-HSA-1430728	10	2075	0.00213782	0.0421306	NDUFV3|PDXK|SLC19A1|PIKFYVE|IDH1|CBR1|PTGR2|CBS|COQ6|NRF1	http://www.reactome.org/cgi-bin/eventbrowser_st_id?ST_ID=R-HSA-1430728
NCAM1 interactions	Reactome	R-HSA-419037	2	42	0.00243533	0.0449055	COL6A1|COL6A3	http://www.reactome.org/cgi-bin/eventbrowser_st_id?ST_ID=R-HSA-419037

## Sheet: Tables S9-S10
Table S9 Number of observations (N), means, and standard deviations (SD) of GWAS phenotypes in Beijing Black pig
Traits	Unit	Castrated male		Female
		N	Means ± SD	N	Means ± SD
IMF content	%	779	2.86 ± 0.95	730	2.26 ± 0.77
protein content	%	779	22.68 ± 0.78	730	22.87 ± 0.77
pH 24h	/	785	5.98 ± 0.35	743	5.95 ± 0.41
Drip loss	%	776	3.41 ± 1.64	733	3.43 ± 1.64
Table S10 Identification of genome-wide significant SNPs that associated with meat quality traits in Beijing Black pig
Traits	Chr	Position (bp)	Alleles1	MAF2	P-value3	PVE4 (%)
IMF content	1	29986929	C/T	0.418	1.19e-05	2.19
	1	30076754	G/A	0.458	2.69e-06	2.54
	1	30366348	C/T	0.482	9.87e-06	1.74
	1	30605825	T/C	0.484	1.7e-05	1.65
	1	30709317	G/A	0.479	5.23e-06	1.85
	3	585134	G/A	0.454	1.92e-05	2.11
protein content	1	128521866	T/C	0.281	1.9e-05	2.04
	1	129869498	C/T	0.402	3.3e-06	1.94
	1	129976243	C/T	0.402	3.3e-06	1.94
	1	129992634	A/C	0.402	2.72e-06	1.97
	1	130044175	C/G	0.402	2.82e-06	1.96
	1	130165625	A/C	0.459	5.99e-06	2.35
	1	130273134	G/A	0.459	6.04e-06	2.35
	1	130398793	A/G	0.41	2.56e-06	1.98
	6	146999505	A/C	0.405	1.23e-05	1.7
	12	55353643	A/G	0.287	2.21e-06	1.97
	12	55462447	C/T	0.266	2.67e-06	1.95
pH 24h	15	120165618	A/G	0.179	3.36e-06	1.75
Drip loss	17	46801041	C/T	0.477	1.76808e-05	1.71
	17	46961070	A/G	0.358	1.42511e-05	2.05
	17	46988559	C/T	0.358	1.42511e-05	2.05
1Alleles: major/minor allele; 2MAF: minor allele frequency; 3P-value: p-values calculated from the mixed linear model analysis;
4PVE: percentage of phenotypic variation explained by the SNP.

## Sheet: Table S11
Table S11 Missense SNVs in DNAJC6 and RUFY4
Gene	Chr	Position	Base mutation	Amino acid mutation
DNAJC6	6	147013667	C→T	G→D
	6	147097668	G→A	A→V
	6	147104269	A→G	S→P
RUFY4	15	120193938	A→G	I→V
	15	120194085	G→C	G→A
	15	120195946	G→A	R→K
	15	120196434	C→T	A→V
	15	120197091	C→T	P→S
	15	120199148	C→T	P→L
	15	120199200	G→A	M→I
	15	120199352	A→G	N→S
	15	120199433	T→C	M→T
	15	120199434	G→A	M→I
	15	120207100	G→A	R→Q
	15	120212463	T→C	V→A
	15	120213120	C→T	R→C
